# Supplementary material for: Clinical features of lupus enteritis: a single-center retrospective study
Source: Orphanet J Rare Dis. 2021 Sep 26;16:396. doi: 10.1186/s13023-021-02044-4 (PMC8474739; doi:10.1186/s13023-021-02044-4)
Supplement: Supplementary file 1 — Additional file 1: Table 1. Abdominal symptoms, CT manifestations, and treatments of patients with lupus enteritis. [file 13023_2021_2044_MOESM1_ESM.xls]

## Sheet: Sheet1
Supplementary Table 1. The abdominal symptoms, CT manifestations, treatments and outcome in the patients of lupus enteritis.
Case no.	Abdominal symptoms						CT manifestations						Treatments					Outcome
	AP	DIA	AD	NAU	VOM		BWT	EMV	IAMF	BD	AS		MP(mg/D)	IS	IVIG	AB		Alive / dead	Remission / relapse of LEn
1	Y	Y	Y	Y	N		N	N	Y	N	N		160	CTX	N	Y		Alive	Remission
2	Y	N	N	N	N		Y	N	Y	N	Y		160	CTX	N	Y		Alive	Remission
3	Y	Y	Y	Y	Y		Y	Y	Y	N	Y		500	CTX	N	Y		Alive	Remission
4	N	Y	N	N	N		N	N	Y	N	N		80	MMF	Y	Y		Alive	Remission
5	Y	Y	N	Y	Y		Y	N	Y	Y	Y		40	MMF	N	Y		Alive	Remission
6	Y	Y	N	N	N		N	N	Y	N	N		120	CTX	N	N		Alive	Remission
7	Y	Y	N	Y	Y		Y	N	N	N	Y		120	CTX	N	Y		Alive	Remission
8	Y	Y	N	Y	Y		Y	N	N	N	N		160	CTX	N	Y		Alive	Remission
9	Y	N	Y	N	N		N	N	Y	N	N		40	MMF	N	Y		Alive	Remission
10	Y	N	Y	N	N		Y	N	N	N	N		80	N	N	N		Alive	Remission
11	Y	Y	Y	Y	Y		N	Y	Y	Y	N		160	N	Y	N		Alive	Remission
12	Y	N	Y	N	N		Y	Y	Y	Y	N		80	CTX	N	N		Alive	Remission
13	N	Y	N	N	N		Y	N	N	N	N		80	CTX	N	N		Alive	Remission
14	N	N	Y	N	N		N	Y	N	N	N		160	CTX	N	N		Alive	Remission
15	Y	Y	Y	N	N		N	N	Y	Y	Y		80	CTX	N	N		Alive	Remission
16	Y	Y	Y	Y	Y		Y	Y	Y	Y	Y		80	CTX	N	Y		Dead	Remission
17	Y	Y	N	Y	N		Y	N	Y	Y	N		500	CTX	Y	Y		Alive	Remission
18	Y	Y	N	Y	Y		Y	N	Y	N	Y		120	CTX	Y	N		Alive	Remission
19	Y	Y	Y	N	N		Y	N	Y	Y	N		160	CTX	N	Y		Alive	Remission
20	Y	N	N	Y	Y		Y	N	Y	N	Y		160	CTX	N	Y		Alive	Remission
21	Y	N	N	Y	Y		N	N	Y	Y	N		120	MMF	N	Y		Alive	Remission
22	Y	Y	Y	N	N		N	N	Y	N	N		80	MMF	N	Y		Alive	Remission
23	Y	N	N	Y	Y		N	Y	Y	Y	N		200	N	N	Y		Alive	Relapse
24	Y	N	N	N	N		Y	N	N	Y	N		160	N	N	N		Alive	Remission
25	Y	Y	N	Y	Y		Y	N	N	Y	N		80	CTX	N	N		Alive	Remission
26	Y	N	N	N	N		Y	N	Y	N	N		160	N	Y	Y		Alive	Remission
27	Y	Y	N	Y	Y		N	Y	Y	N	N		40	MMF	N	Y		Alive	Remission
28	Y	N	N	N	N		Y	Y	N	N	N		80	MMF	N	N		Alive	Remission
29	Y	N	N	N	N		N	Y	Y	Y	N		40	MMF	N	N		Alive	Remission
30	N	N	Y	Y	N		N	Y	N	N	N		40	N	N	Y		Alive	Remission
31	Y	Y	N	N	N		N	N	Y	Y	Y		160	MMF	Y	N		Alive	Remission
32	Y	Y	Y	Y	Y		Y	N	Y	N	N		160	CTX	N	N		Alive	Remission
33	Y	Y	N	Y	Y		Y	N	N	N	N		160	CTX	N	N		Alive	Remission
34	Y	N	Y	Y	N		N	N	Y	N	N		160	CTX	N	N		Alive	Remission
35	Y	N	Y	Y	N		Y	N	Y	Y	N		160	CTX	N	N		Alive	Remission
36	N	N	Y	Y	Y		Y	N	Y	N	N		120	N	N	N		Alive	Remission
37	Y	N	N	N	N		Y	N	Y	N	N		160	CTX	Y	Y		Alive	Remission
38	Y	N	Y	N	N		N	Y	Y	N	N		160	CTX	N	Y		Alive	Remission
39	Y	N	N	N	N		N	N	Y	Y	N		160	CTX	N	Y		Alive	Remission
40	Y	N	Y	N	N		Y	N	Y	Y	N		160	CTX	N	Y		Alive	Relapse
41	Y	Y	Y	Y	Y		N	N	Y	N	Y		500	CTX	N	N		Alive	Remission
42	Y	N	Y	Y	N		Y	N	Y	Y	Y		160	CTX	N	N		Alive	Remission
43	Y	N	Y	Y	Y		Y	N	N	N	Y		160	CTX	N	Y		Alive	Remission
AB: Antibiotics; AD: Abdominal distension; AP: Abdominal pain; AS: Ascites; BD: Bowel dilatation; BWT: Bowel wall thickening; CTX: Cyclophosphamide; DIA: Diarrhea; MP(mg/D): The maximum dose of methylprednisolone(mg per day) for induction of remission of lupus enteritis; EMV: Engorgement of mesenteric vessels; IAMF: Increased attenuation of mesenteric fat; IS: Immunosuppressant; IVIG: Intravenous…
